# Supplementary material for: Chromosome-Scale Genome Assemblies of Two Korean Cucumber Inbred Lines
Source: Front Genet. 2021 Nov 19;12:733188. doi: 10.3389/fgene.2021.733188 (PMC8640492; doi:10.3389/fgene.2021.733188)
Supplement: Supplementary file 2 [file Table1.XLSX]

## Sheet: Suppli-1
Table 1: The list of references used for contamination removals
	URL	Download date	#Sequences	Min. bp	Avg. bp	Max. bp	Total length
Bacteria	ftp://ftp.ncbi.nlm.nih.gov/genomes/Bacteria/	2015. 06	1154871	20	31972.1	14782125	36923660699
	ftp://ftp.ncbi.nlm.nih.gov/genomes/Bacteria_DRAFT/	2015. 06
Organelle	ftp://ftp.ncbi.nlm.nih.gov/refseq/release/mitochondrion/	2018. 07	8866	1032	25158.7	1999602	223056567
	ftp://ftp.ncbi.nlm.nih.gov/refseq/release/plastid/	2018. 07	2918	11348	150609	1352306	439476141

## Sheet: Suppli-2
Table 2: The summaries of mapped reads to the contamination reference databases
Description	JEF				KWS
	No. reads	Bases	Percentage	Loss	No. reads	Bases	Percentage	Loss
Raw data	719917982	72711716182	1		751778834	75929662234	1
Technical Artifacts	675567630	67022625109	0.921758	0.0616047	711889475	70594963288	0.929742	0.05306
Bacteria Contamination	658292335	65310012173	0.898205	0.0239962	694582555	68876717398	0.907112	0.0230213
Mitochondria + Plastid	502074105	49780503074	0.684628	0.216994	535384130	53041997740	0.698568	0.211762

## Sheet: Suppli-3
Table 4: The metadata of the genomes selected for comparative genome analysis and gene predictions.
S.NO	Name	SuperKingdom	Kingdom	Order	Family	Assembly	File
1	Cucumis sativus 9930	Eukaryota	Viridiplantae	Cucurbitales	Cucurbitaceae	chromosome	ChineseLong_pep_v3.fa
2	Cucumis sativus Gy14	Eukaryota	Viridiplantae	Cucurbitales	Cucurbitaceae	chromosome	Gy14_pep_v2.fa
3	Cucumis sativus PI183967	Eukaryota	Viridiplantae	Cucurbitales	Cucurbitaceae	chromosome	PI183967_pep.fa
4	Cucumis melo	Eukaryota	Viridiplantae	Cucurbitales	Cucurbitaceae	chromosome	CM3.6.1_pep.fasta
5	Cucurbita argyrosperma	Eukaryota	Viridiplantae	Cucurbitales	Cucurbitaceae	scaffold	C.argyrosperma_pep.fasta
6	Cucurbita maxima	Eukaryota	Viridiplantae	Cucurbitales	Cucurbitaceae	chromosome	Cmaxima_pep_v1.1.fa
7	Cucurbita moschata	Eukaryota	Viridiplantae	Cucurbitales	Cucurbitaceae	chromosome	Cmoschata_pep_v1.fa
8	Cucurbita pepo	Eukaryota	Viridiplantae	Cucurbitales	Cucurbitaceae	chromosome	Cpepo_pep_v4.1.fa
9	Benincasa hispida	Eukaryota	Viridiplantae	Cucurbitales	Cucurbitaceae	chromosome	WG_pep.fa
10	Momordica charantia	Eukaryota	Viridiplantae	Cucurbitales	Cucurbitaceae	scaffold	GCF_001995035.1_ASM199503v1_protein.faa
11	Citrullus lanatus 97103	Eukaryota	Viridiplantae	Cucurbitales	Cucurbitaceae	chromosome	97103_pep_v2.fa
12	Citrullus lanatus CG	Eukaryota	Viridiplantae	Cucurbitales	Cucurbitaceae	chromosome	WCG_pep_v2.fa
13	Arabidopsis thaliana	Eukaryota	Viridiplantae	Brassicales	Brassicaceae	chromosome	TAIR10_pep_20110103_representative_gene_model

## Sheet: Suppli-4
Table 5: DNA and mRNA molecules sequences summary
Species	JEF			KWS
SRA Accession
Samples	DNA	DNA	mRNA	DNA	DNA	mRNA
Platform	Ilumina_HiSeq	PacBio_Sequl	Illumina_HiSeq	Ilumina_HiSeq	PacBio_Sequl	Illumina_HiSeq
Total Bases	72711716182	31724324657	164659532602	75929662234	37048529148	169016957018
Processed bases	47618184751	-	162225672546	50836473998	-	166527911789
Mean Read Length	99.15	12339.7	100.5	99.07	11924.9	100.51
Reference Mapped	96.49	-	97.09	96.54	-	98.01

## Sheet: Suppli-5
Table 6: The RNA-Seq libraries were mapped to the genome
	JEF				KWS
RNA-seq Libraray	#input	#clean	#mapped	percent	#input	#clean	#mapped	percent
YoungSeedling_1	63925744	63283484	61876192	0.977762	56839280	56216053	55005990	0.978475
YoungSeedling_2	53358248	52827669	51568030	0.976156	64618928	63992308	62816884	0.981632
YoungSeedling_3	65455646	64756857	63246960	0.976684	64964552	64344666	63249638	0.982982
YoungCotyledon_1	53695616	53187768	52076370	0.979104	65841650	65216436	64080114	0.982576
YoungCotyledon_2	64732032	64103052	62442896	0.974102	57433480	56840514	55774560	0.981247
YoungCotyledon_3	79985178	79177208	77400480	0.97756	56907634	56318911	55185470	0.979875
1.5Leaf_1	54736328	54186053	52812518	0.974652	63095404	62416906	61040852	0.977954
1.5Leaf_2	71076076	70342133	68701732	0.97668	64501024	63852262	62624698	0.980775
1.5Leaf_3	59986374	59419410	57855306	0.973677	65793218	65156406	63951816	0.981512
MatureLeaf_1	66453916	65822867	63994440	0.972222	54138240	53588170	52579014	0.981168
MatureLeaf_2	60337876	59780856	58306830	0.975343	56597964	56031655	54864604	0.979172
MatureLeaf_3	79140620	78440912	76720528	0.978068	57270480	56702810	55641072	0.981275
Fruit_1	66294550	65605239	63810390	0.972642	60630156	60070989	59083896	0.983568
Fruit_2	56904728	56293298	54769108	0.972924	60844358	60173057	58979194	0.98016
Fruit_3	72039884	71349469	69681582	0.976624	62258266	61634988	60525298	0.981996
Stem_1	56487546	55865757	54283086	0.97167	77129992	76375415	75010228	0.982125
Stem_2	60603392	60057117	58653398	0.976627	60205254	59623429	58611554	0.983029
Stem_3	69110054	68379115	66425722	0.971433	62832422	62254845	60098154	0.965357
Root_1	52879106	52322510	50551182	0.966146	66277390	65652041	64291856	0.979282
Root_2	57677024	57103728	54806188	0.959765	65770112	65069553	63658652	0.978317
Root_3	63041308	62334376	59990846	0.962404	65674978	64971787	63537852	0.97793
FemaleFlower_1	50237362	49723269	47965394	0.964647	59630026	59077158	57767962	0.977839
FemaleFlower_2	57267042	56694008	55297100	0.975361	58970454	58383413	56935634	0.975202
FemaleFlower_3	79077490	78335548	76330692	0.974407	59674366	59105077	57772482	0.977454
MaleFlower_1	64068898	63495302	59264178	0.933363	57185264	56641172	55746202	0.984199
MaleFlower_2	51720364	51242943	48328022	0.943116	65348096	64699147	63567700	0.982512
MaleFlower_3					63002230	62449055	61512228	0.984999
